# Supplementary material for: Risk Factors for Hepatitis E Virus Infection and Eating Habits in Kidney Transplant Recipients
Source: Pathogens. 2023 Jun 20;12(6):850. doi: 10.3390/pathogens12060850 (PMC10301935; doi:10.3390/pathogens12060850)
Supplement: Supplementary file 1 [file pathogens-12-00850-s001.zip]

Archive with 1 entries (1 files):
- pathogens-2420415-supplementary.pdf
